# Supplementary material for: Dual asparagine-depriving nanoparticles against solid tumors
Source: Nat Commun. 2025 Jul 1;16:5675. doi: 10.1038/s41467-025-60798-y (PMC12215482; doi:10.1038/s41467-025-60798-y)
Supplement: Supplementary file 4 — Source data [file 41467_2025_60798_MOESM4_ESM.xlsx]

## Sheet: Fig.2a
			Micelle	MHA	R-MHA	R-MAHA		Size (nm)	Micelle	MHA	R-MHA	R-MAHA
		Size (nm)	101.9	134.3	142.3	184.6		0.4	0	0	0	0
			105.7	136.5	145.7	188.2		0.463	0	0	0	0
			102.3	130.2	140	180.9		0.536	0	0	0	0
								0.621	0	0	0	0
								0.719	0	0	0	0
								0.833	0	0	0	0
								0.965	0	0	0	0
								1.12	0	0	0	0
								1.29	0	0	0	0
								1.5	0	0	0	0
								1.74	0	0	0	0
								2.01	0	0	0	0
								2.33	0	0	0	0
								2.7	0	0	0	0
								3.12	0	0	0	0
								3.62	0	0	0	0
								4.19	0	0	0	0
								4.85	0	0	0	0
								5.61	0	0	0	0
								6.5	0	0	0	0
								7.53	0	0	0	0
								8.72	0	0	0	0
								10.1	0	0	0	0
								11.7	0	0	0	0
								13.5	0	0	0	0
								15.7	0	0	0	0
								18.2	0	0	0	0
								21	0	0	0	0
								24.4	0	0	0	0
								28.2	0	0	0	0
								32.7	0	0	0	0
								37.8	0	0	0	0
								43.8	0	0	0	0
								50.7	0	0	0	0
								58.8	3.78	0	0	0
								68.1	13.6	0	0	0
								78.8	21.5	4.16	2.22	0
								91.3	21.2	14.3	9.96	0
								106	16	21.6	19.1	3.61
								122	10.2	20.6	21.7	12.8
								142	5.94	15.4	17.7	20
								164	3.28	10	12	19.9
								190	1.8	6.06	7.39	15.8
								220	1.03	3.56	4.41	11.3
								255	0.626	2.09	2.62	7.61
								295	0.391	1.16	1.5	4.73
								342	0.239	0.574	0.777	2.57
								396	0.141	0.236	0.352	1.16
								459	0.0795	0.072	0.13	0.402
								531	0.0417	0.0123	0.0351	0.0871
								615	0.0186	0.000233	0.00493	0.00713
								712	0.0065	0	0	0
								825	0.00163	0	0	0
								955	0.000218	0	0	0
								1110	0	0	0	0

## Sheet: Fig.2c
		Time (hour)	Size (nm)
		0	185.4	186.9	179.3
		24	186.7	180.1	183.6
		48	184.9	173.5	175
		72	177.9	180.1	188.2

## Sheet: Fig.2d
			Mix	NHS-TK-NHS
		Colocalization (%)	6.3	71.2
			10.2	80.5
			5.8	74.3
			7.5	85.6
			8.8	88.2

## Sheet: Fig.2f
		Time (min)	Released ASNase (%)
			-H2O2			+H2O2
		0	0	0	0	0	0	0
		30	2.24164	3.24164	3.60071	40.9867	42.3457	35.5504
		60	3.24164	3.88258	3.95977	62.7048	59.1411	56.4229
		90	4.31884	3.95977	4.24164	79.782	71.5773	73.2183
		120	4.31884	4.6779	4.2551	81.3727	80.5001	89.2955

## Sheet: Fig.2g
		Time (min)	Size (nm)
			-H2O2			+H2O2
		0	188.5	184.6	182.1	188.5	184.6	182.1
		30	181.7	189.4	183.2	160.3	160.7	168.8
		60	192.2	180.3	184.2	146.9	151.3	145.2
		90	188.6	184.4	187.3	140.7	138.5	132.3
		120	188.5	185.4	179.5	136.4	134.1	126.5

## Sheet: Fig.2h
		Time (hour)	Released Rot (%)
			pH=5.0			pH=6.7			pH=7.2
		0	0	0	0	0	0	0	0	0	0
		3	7.07	7.57	8.14	4.18	3.51	4.22	2.98	3.02	3.17
		6	22.61	26.37	24.66	5.12	6.27	5.38	3.99	4.2	4.42
		12	37.52	40.79	38.41	6.72	7.93	6.28	4.64	4.86	4.86
		24	50.83	59.65	51.71	7.92	8.98	7.82	5.52	5.95	5.73
		48	65.82	69.02	62.59	8.96	9.76	8.65	6.18	6.4	6.17
		72	70.94	72.93	64.74	9.38	10.59	9.13	6.83	7.27	7.7

## Sheet: Fig.2i
		Time (hour)	Released Rot (%)
			pH=5.0			pH=6.7			pH=7.2
		0	0	0	0	0	0	0	0	0	0
		3	4.53	4.87	4.55	3.11	3.77	3.33	2.67	2.72	2.79
		6	8.2	7.6	9.41	4.21	4.65	4.87	3.11	3.23	3.29
		12	13.57	15.83	16.41	5.52	5.95	5.3	4.03	3.99	4.05
		24	24.96	27.07	27.51	6.4	6.83	6.39	4.86	4.97	4.69
		48	30.71	32.36	35.38	7.48	8.14	7.27	5.82	5.74	5.63
		72	35.47	40.05	38.54	8.36	9.24	8.14	6.17	6.29	6.4

## Sheet: Fig.3a
			4T1 cell		M0-BMDM		Naïve CD8+ T cell
			R-M	R-MHA	R-M	R-MHA	R-M	R-MHA
		MFI of FITC (arb. units)	15.8027	51.0522	25.721	27.376	8.38914	8.19619
			16.6576	61.2601	25.9457	28.2723	8.76328	8.20642
			16.8623	62.3996	26.4778	28.6731	9.44162	8.50943
			17.2734	64.5796	27.3026	28.9536	9.84036	8.62664
			17.4157	67.8924	27.4186	29.23	10.3264	9.19988
			18.2084	69.5268	28.8533	29.4925	10.3961	9.64815
			18.219	72.6638	30.9258	29.6553	10.8357	9.79867
			18.4252	72.7174	32.6704	30.58	10.959	10.0984
			19.2094	76.7639	32.8819	31.582	11.665	10.4154
			19.8308	82.8551	33.2838	32.0268	12.3011	10.5649

## Sheet: Fig.3c
			4T1 cell			M0-BMDM			Naïve CD8+ T cell
			UnTx	MHA	R-MHA	UnTx	MHA	R-MHA	UnTx	MHA	R-MHA
		Cell viability (%)	102.204	103.273	25.697	103.829	97.872	97.234	95.323	106.18	97.64
			98.597	100.118	26	94.993	96.288	91.163	102.606	93.737	90.084
			99.198	100	23.293	101.178	93.721	108.515	102.071	94.648	94.544

## Sheet: Fig.3g
		Time (min)	Hydrolyzed Asn (%)
			Free ASNase				R-MAHA
		0	0	0	0	0	0	0	0	0
		30	38.0613	40.7621	44.0031	45.6235	41.4823	35.5405	36.0807	44.1831
		60	57.5071	60.208	52.6457	53.726	58.2274	49.5847	47.9643	54.4462
		90	67.7702	78.0334	71.0112	68.3104	74.9724	63.629	66.3298	72.2716

[truncated: 51 more sheets: Fig.3h, Fig.3i, Fig.4b, Fig.4c, Fig.4d, Fig.4e, Fig.4g, Fig.4h, Fig.4i, Fig.5c, Fig.5e, Fig.5g, Fig.5h, Fig.6b, Fig.6d, Fig.6e, Fig.6h, Fig.S1, Fig.S2, Fig.S3 …]
